# Supplementary material for: RagC and Map4K3 deficiency in high-grade gliomas drives proliferation and modulates mTORC1-dependent cellular functions
Source: J Neuropathol Exp Neurol. 2026 Mar 22;85(7):777–88. doi: 10.1093/jnen/nlag010 (PMC13293255; doi:10.1093/jnen/nlag010)
Supplement: nlag010_Supplementary_Data [file nlag010_supplementary_data.zip]

Archive with 4 entries (4 files):
- Kahr et al. Figure-S4.pptx
- Kahr et al. Figure-S1.pptx
- Kahr et al. Figure-S2.pptx
- Kahr et al. Figure-S3.pptx
